# Supplementary material for: Football players’ strength training method using image processing based on machine learning
Source: PLoS One. 2023 Jun 16;18(6):e0287433. doi: 10.1371/journal.pone.0287433 (PMC10275424; doi:10.1371/journal.pone.0287433)
Supplement: S1 Data — (XLSX) [file pone.0287433.s001.xlsx]

## Sheet: Sheet1
Questionnaire number	The first part Basic information				The second part Situation of outdoor activities			The third part Evaluation of public space in residential areas
	Gender	Age	Educational background	Length of residence	Outdoor activity frequency	Time of outdoor activities	Duration of outdoor activities	Q1	Q2	Q3	Q4	Q5	Q6	Q7	Q8	Q9	Q10	Q11	Q12
1	2	6	2	3	3	1	1	3	5	4	2	4	4	5	4	4	4	3	4
2	2	2	1	5	4	2	3	4	3	4	4	3	4	4	4	5	4	4	4
3	2	3	4	1	5	3	4	4	4	3	4	4	3	3	5	4	5	4	3
4	2	1	2	3	3	4	4	4	4	4	4	4	3	4	4	5	4	3	4
5	1	3	4	4	4	3	4	3	4	4	4	4	4	4	5	5	4	5	4
6	2	2	1	3	4	4	3	4	4	4	4	4	5	4	4	4	5	4	3
7	2	2	5	2	3	1	4	4	5	4	5	4	4	4	4	3	4	3	5
8	2	4	4	5	3	3	4	4	3	3	4	4	3	4	4	4	5	4	3
9	1	4	3	4	2	1	1	1	1	1	3	2	1	3	4	4	2	2	1
10	2	2	4	5	4	4	4	3	4	4	4	4	4	4	4	5	4	4	3
11	2	5	5	3	4	1	4	4	4	4	4	4	4	4	5	4	5	4	5
12	2	2	4	4	4	2	4	4	4	4	4	5	4	3	4	5	3	4	4
13	1	6	1	3	3	1	3	4	4	4	4	4	4	4	4	4	5	4	4
14	2	2	4	3	4	4	4	5	3	4	4	4	4	4	4	4	4	3	5
15	1	3	4	3	2	3	2	3	2	2	3	2	3	4	3	2	2	2	4
16	2	2	5	1	2	1	4	5	1	3	1	1	2	2	1	2	4	2	3
17	1	2	4	2	4	2	4	4	3	3	4	4	3	3	5	5	5	4	3
18	2	3	3	3	4	2	4	3	4	4	4	4	5	4	4	2	4	3	4
19	2	4	4	1	3	1	4	4	4	4	4	4	4	4	5	5	3	3	3
20	2	5	4	3	3	2	4	4	4	4	4	3	5	3	4	4	4	2	3
21	2	5	4	3	3	1	4	4	4	3	4	3	4	4	4	1	5	4	2
22	2	3	4	4	3	3	4	4	4	4	4	3	3	3	4	4	4	4	1
23	2	1	5	4	4	2	4	4	5	4	4	4	3	4	4	3	4	3	5
24	1	3	4	5	5	1	4	3	4	1	4	4	3	4	4	4	5	5	4
25	1	6	5	3	3	1	3	4	4	4	4	4	3	4	4	4	5	4	4
26	2	5	4	1	3	2	4	4	4	3	4	3	4	3	4	4	4	3	3
27	2	5	2	2	2	2	4	4	4	2	4	4	4	4	4	5	3	3	1
28	2	2	4	3	2	1	4	4	4	2	3	4	3	4	4	1	4	2	2
29	1	3	4	3	3	2	4	3	5	3	4	4	3	4	3	4	5	3	5
30	1	4	3	4	1	1	1	2	2	2	2	3	2	3	1	4	1	1	2
31	2	2	4	2	3	2	4	4	4	2	4	2	4	3	3	4	3	4	4
32	2	5	5	2	4	3	4	3	4	4	4	4	3	4	4	4	4	3	5
33	2	2	1	3	4	1	4	4	4	4	4	3	4	3	4	4	5	4	4
34	1	5	4	4	5	2	4	4	4	3	4	3	3	4	4	5	4	4	5
35	1	5	4	1	4	3	1	4	4	4	4	4	3	4	4	4	4	3	4
36	2	6	4	2	4	4	4	4	4	4	4	4	3	4	4	4	5	4	4
37	2	2	4	1	3	2	4	4	4	4	2	3	3	4	4	3	3	3	2
38	1	5	2	1	4	2	4	4	4	4	4	3	5	4	4	4	4	3	4
39	2	5	3	3	4	3	1	4	4	4	3	4	4	4	4	4	4	4	3
40	1	5	4	4	4	2	3	4	4	4	4	4	3	4	4	4	5	4	3
41	1	2	4	3	4	1	4	4	4	4	4	3	4	4	4	4	4	4	3
42	2	4	4	3	3	2	4	4	4	4	4	4	4	4	4	4	5	4	3
43	2	2	3	3	4	1	3	4	4	4	4	4	4	4	4	4	4	4	4
44	2	2	3	5	4	3	4	4	4	3	4	3	3	4	4	4	5	4	5
45	2	3	4	1	4	3	4	4	4	3	4	5	3	4	4	4	4	3	3
46	2	3	4	3	3	3	4	4	4	1	2	4	3	4	4	4	4	4	3
47	1	2	4	2	5	2	4	4	4	5	4	4	4	4	4	4	4	4	4
48	2	3	4	3	3	2	3	3	4	2	4	4	4	4	4	3	5	3	3
49	1	2	4	5	4	1	4	4	4	4	4	4	3	4	4	5	4	4	4
50	2	3	5	4	4	3	4	3	4	4	5	4	3	3	4	3	5	3	5
51	2	1	3	1	3	3	4	4	4	2	4	4	3	4	4	4	3	4	4
52	2	5	4	3	3	2	4	4	4	3	4	5	3	4	4	4	4	4	4
53	1	3	4	3	2	2	3	3	4	2	3	1	2	4	2	3	3	3	2
54	2	2	2	4	3	2	4	3	2	2	2	4	4	4	4	4	4	3	5
55	1	5	4	1	4	3	4	4	4	4	4	4	3	4	4	4	5	3	4
56	1	2	2	3	3	1	4	4	4	4	4	4	3	3	4	5	4	4	4
57	2	2	4	4	3	2	4	4	4	4	4	4	4	4	4	4	4	4	3
58	2	4	4	3	4	2	4	4	4	3	4	4	3	4	4	4	4	4	3
59	1	2	2	3	1	2	1	1	2	1	2	2	1	1	2	1	1	1	1
60	1	4	4	2	4	3	4	4	4	4	4	4	3	4	4	4	4	4	3
61	2	3	4	4	4	3	4	4	4	3	4	4	4	4	4	4	4	4	4
62	1	2	3	2	3	2	4	4	4	2	2	4	3	3	2	4	4	4	2
63	1	2	4	1	3	2	4	4	4	4	4	3	4	4	4	3	4	4	3
64	2	5	2	3	2	2	4	3	5	3	1	2	2	3	2	4	2	3	2
65	2	2	5	2	4	1	1	4	4	4	4	4	4	3	5	4	4	4	4
66	2	3	4	5	4	2	4	4	5	4	4	5	5	4	4	5	5	4	5
67	2	1	4	2	4	2	3	3	4	3	4	4	3	5	5	4	4	4	4
68	1	3	4	2	4	2	4	4	5	4	4	4	4	4	4	4	5	4	5
69	2	4	3	2	4	2	4	4	4	4	4	4	4	4	4	4	4	4	4
70	1	6	4	3	4	2	4	4	4	4	4	4	4	3	4	4	4	5	3
71	1	1	4	2	3	2	4	3	4	5	4	4	4	4	4	3	4	4	4
72	2	2	5	3	4	4	1	4	4	4	4	3	4	4	5	4	4	4	4
73	2	4	4	3	4	1	4	4	4	3	4	4	4	4	4	4	4	4	3
74	1	1	3	4	4	1	4	4	4	4	3	4	3	3	4	4	4	4	4
75	2	5	4	3	4	2	1	3	4	4	4	3	4	4	4	3	4	4	4
76	2	2	1	2	3	2	4	4	4	4	4	1	2	4	4	4	4	4	4
77	1	2	3	2	5	1	4	4	4	4	4	1	4	4	4	4	4	4	4
78	1	4	4	3	2	2	4	4	2	3	4	2	3	2	2	4	2	2	2
79	1	1	4	3	4	2	4	5	4	3	4	4	4	4	4	5	4	4	4
80	1	4	4	4	4	2	4	4	4	4	3	4	3	4	4	4	1	4	3
81	2	6	4	3	3	2	3	4	4	4	5	3	4	3	4	4	4	4	4
82	1	2	4	2	3	3	4	2	4	4	5	4	4	4	4	5	4	5	4
83	2	2	4	4	4	3	4	4	4	4	4	5	3	4	5	4	3	4	4
84	2	3	4	4	3	1	4	4	3	4	5	4	3	4	3	4	3	4	3
85	1	2	5	3	1	1	4	2	3	2	1	2	2	1	2	2	1	1	1
86	1	2	4	3	4	1	4	4	4	4	4	4	4	4	4	4	4	4	4
87	1	2	4	5	1	2	4	1	3	5	2	5	2	3	2	2	1	2	1
88	2	1	3	3	4	3	3	4	4	5	4	4	4	4	4	5	4	4	4
89	2	4	4	2	4	2	1	4	4	4	4	4	4	4	4	4	4	4	4
90	1	4	5	3	5	1	4	4	4	4	4	1	4	4	4	5	4	4	4
91	2	5	3	3	3	2	4	4	4	4	4	4	4	4	3	4	4	4	4
92	2	2	5	3	3	3	4	4	4	4	4	4	4	4	4	5	4	4	4
93	1	4	4	2	4	3	4	4	4	4	4	4	4	4	3	4	4	4	4
94	1	2	4	2	4	2	4	4	4	5	4	3	4	3	4	4	4	4	4
95	1	4	1	1	4	1	4	4	4	4	4	4	4	3	4	4	4	4	4
96	1	2	4	4	3	3	4	4	3	4	5	4	5	3	2	4	3	4	3
97	2	2	5	3	4	1	4	5	5	4	4	5	5	4	5	5	1	5	5
98	2	2	1	5	3	3	3	4	5	4	4	4	3	4	2	4	5	4	5
99	1	2	4	4	5	2	1	4	4	4	4	4	4	3	3	4	4	4	4
100	2	2	5	4	3	3	4	4	5	3	4	4	3	4	4	4	3	4	5
101	2	2	4	3	3	2	4	4	4	4	5	5	4	4	3	4	4	4	4
102	2	2	4	3	4	3	4	4	4	4	4	4	4	4	4	4	4	4	4
103	1	3	4	4	3	2	4	5	4	4	4	4	4	3	5	5	4	5	4
104	2	2	4	2	4	1	4	4	4	4	4	3	4	4	3	4	4	4	4
105	2	5	4	2	4	2	4	4	5	5	5	5	5	4	3	4	5	4	5
106	2	3	4	2	3	1	4	4	4	4	4	4	4	4	3	4	4	4	4
107	1	4	3	4	4	2	4	4	4	4	4	4	4	3	4	4	4	4	4
108	1	5	4	3	4	2	4	4	4	5	4	4	4	4	3	4	4	4	4
109	2	5	4	1	4	3	1	3	4	4	4	4	4	4	4	3	4	3	4
110	2	2	3	3	3	2	4	4	3	5	4	4	5	2	3	4	3	4	3
111	2	3	4	3	3	2	4	4	4	4	4	5	4	3	4	4	4	4	4
112	2	2	4	2	4	2	4	4	4	4	4	4	4	4	4	4	4	4	4
113	1	5	4	3	4	3	4	5	4	4	4	5	4	3	3	5	4	5	4
114	1	2	3	1	2	2	4	4	5	1	3	4	5	1	5	4	2	4	5
115	1	2	4	3	4	2	4	4	4	4	4	5	4	4	4	4	4	4	4
116	2	2	4	1	3	1	2	4	5	4	4	4	4	4	3	4	5	4	5
117	2	4	4	3	4	1	4	4	3	3	4	4	3	4	3	4	5	4	3
118	1	4	4	3	4	2	1	4	4	5	4	5	4	4	4	4	4	4	4
119	2	1	3	4	5	3	4	4	4	4	3	4	4	3	3	4	4	4	4
120	1	2	4	3	1	3	4	1	5	1	5	5	1	1	1	1	2	1	2
121	1	3	5	2	4	2	4	4	4	4	4	4	3	4	4	4	4	3	4
122	2	4	4	3	3	2	1	4	4	4	4	4	4	3	4	4	4	4	4
123	1	4	3	2	3	4	2	3	4	4	4	3	5	4	4	3	4	4	4
124	2	2	4	2	4	2	1	5	5	4	4	5	4	4	5	5	5	4	5
125	1	4	4	3	4	3	2	4	4	5	4	4	4	4	4	4	4	3	4
126	2	4	4	2	3	3	4	3	3	4	2	4	5	3	2	4	4	4	3
127	1	2	5	4	3	1	2	2	4	4	4	3	5	4	4	4	4	4	4
128	1	2	4	3	3	2	4	4	3	4	2	4	4	4	3	4	3	4	3
129	2	2	3	5	4	1	4	4	4	4	4	4	4	5	4	3	4	3	4
130	1	5	3	3	4	2	4	4	3	4	4	4	4	4	3	4	5	4	3
131	2	4	5	2	4	2	4	4	4	4	4	4	5	4	4	4	4	4	4
132	2	5	4	5	1	2	4	1	1	2	1	1	1	1	1	2	2	1	1
133	1	5	5	3	3	2	4	2	2	4	2	5	2	3	2	4	2	5	3
134	1	2	4	5	4	2	4	4	4	4	4	4	4	4	4	3	4	4	4
135	1	2	3	1	1	2	4	1	3	2	2	2	2	2	2	2	2	1	2
136	2	3	4	3	3	1	2	3	1	4	4	3	4	3	3	4	3	3	3
137	2	4	4	3	3	1	4	4	5	4	5	4	5	4	5	3	5	4	5
138	2	1	1	5	4	2	4	4	4	4	4	4	4	4	4	4	5	4	4
139	1	3	4	3	4	3	4	4	4	4	4	4	4	4	4	4	5	4	4
140	2	2	4	3	5	2	4	4	4	4	4	4	5	4	3	4	4	4	1
141	2	5	5	2	4	1	4	4	4	4	4	4	4	4	4	3	4	4	4
142	2	3	4	4	2	4	2	3	2	2	3	2	3	3	3	3	1	3	2
143	2	6	4	5	2	2	4	4	4	1	3	4	4	4	4	4	4	4	4
144	1	6	4	3	5	2	1	3	4	4	4	4	4	3	4	3	5	4	4
145	1	1	1	4	3	2	4	4	4	4	2	4	4	4	4	4	3	4	4
146	2	5	3	2	4	1	1	4	4	4	4	4	4	4	4	4	4	4	4
147	1	4	4	1	3	3	4	4	2	4	2	4	2	4	2	4	4	4	3
148	2	2	4	2	3	4	4	2	4	4	4	2	4	5	4	4	4	2	4
149	1	6	4	2	3	3	4	4	4	4	4	4	2	4	3	4	4	2	3
150	2	6	4	4	3	2	4	4	5	4	4	4	5	4	5	4	4	3	5
151	2	5	3	5	4	2	2	4	4	4	4	4	4	4	3	4	4	4	4
152	1	1	4	5	2	4	2	4	4	1	4	4	4	4	3	4	4	4	4
153	1	2	3	2	2	3	4	4	4	5	4	4	4	4	4	4	4	4	4
154	2	5	3	3	3	3	4	4	4	4	4	4	4	4	4	4	4	1	4
155	1	4	4	4	2	2	4	3	4	4	4	4	4	3	5	3	4	4	4
156	2	5	4	4	2	2	2	4	5	4	3	4	2	4	3	4	4	4	1
157	1	3	1	3	4	2	3	4	3	4	4	4	3	4	4	4	4	4	5
158	1	2	4	5	3	2	4	3	3	4	4	3	5	3	4	5	3	4	4
159	2	2	4	1	3	1	2	4	4	3	4	4	4	4	4	4	4	3	5
160	2	4	5	4	2	2	4	4	3	4	4	4	2	4	1	4	3	4	4
161	1	6	4	2	3	2	4	4	4	4	4	4	4	4	4	4	4	4	4
162	1	4	4	2	4	4	3	4	5	4	5	4	5	4	5	4	5	3	4
163	2	2	5	4	3	3	4	4	1	5	2	4	5	4	3	4	3	4	4
164	2	4	4	1	2	1	4	4	4	4	4	4	4	4	4	4	4	4	4
165	2	2	4	3	4	4	4	4	4	4	4	4	4	4	4	4	4	4	5
166	2	2	1	5	2	3	3	2	5	4	4	5	1	5	2	4	3	2	4
167	1	5	4	1	3	3	4	3	3	2	4	4	2	3	2	3	4	3	4
168	1	5	4	5	2	1	4	4	4	4	4	4	4	4	4	4	4	4	4
169	2	6	5	3	2	3	4	5	4	4	4	2	4	3	4	4	4	2	5
170	1	1	5	5	5	2	1	5	4	4	4	4	4	5	4	4	4	5	4
171	2	5	2	1	2	2	4	4	5	4	3	4	5	4	3	4	3	4	5
172	2	2	4	5	2	2	3	4	4	4	4	4	4	4	4	3	4	4	4
173	1	2	4	2	2	3	4	2	4	4	4	5	4	3	4	4	4	4	4
174	2	3	4	1	2	2	4	4	4	5	4	4	4	4	4	4	1	4	4
175	2	4	4	2	4	3	4	4	4	4	4	4	4	4	4	5	4	4	4
176	1	2	2	3	4	1	4	2	4	3	3	5	4	3	4	4	4	3	4
177	2	2	4	3	2	3	4	4	4	2	4	4	4	4	4	4	4	4	4
178	1	2	2	4	3	1	4	4	3	4	4	4	5	4	3	4	4	4	5
179	1	2	4	2	3	2	1	4	4	4	1	4	4	4	4	4	4	5	4
180	2	6	3	5	2	2	4	4	3	4	5	4	2	4	3	1	4	4	4
181	2	5	4	4	4	1	4	3	5	4	4	3	3	3	5	4	5	4	4
182	1	2	4	3	5	2	3	4	4	4	4	4	4	4	4	4	4	4	3
183	2	2	3	4	3	2	4	4	3	4	4	4	3	4	3	4	4	4	3
184	2	4	4	4	3	1	4	2	5	4	4	3	5	5	4	5	5	5	4
185	1	2	5	1	2	2	2	4	4	4	4	4	4	4	2	4	3	4	4
186	1	3	4	4	2	3	2	4	5	3	4	4	5	4	4	4	4	4	4
187	2	2	4	2	3	1	4	4	4	4	4	4	4	4	4	4	4	4	4
188	1	3	4	2	3	2	4	3	4	4	4	4	4	3	3	3	4	3	4
189	2	6	1	5	4	2	2	4	4	4	4	4	4	4	3	4	4	4	4
190	2	4	4	3	2	2	4	4	4	4	4	4	4	4	4	4	3	4	4
191	1	2	4	2	3	2	3	4	4	4	4	4	4	4	3	4	3	4	4
192	2	3	3	2	4	2	4	4	4	4	4	4	4	4	4	4	4	5	4
193	1	4	4	1	3	4	4	4	4	4	5	4	4	4	4	4	4	4	4
194	1	2	4	1	3	1	4	4	4	3	4	4	4	4	4	4	4	4	4
195	2	6	3	1	3	3	4	4	4	4	4	4	3	4	4	4	3	3	2
196	2	6	4	1	3	2	4	5	4	4	4	5	4	5	4	5	4	4	4
197	2	4	3	3	5	2	1	3	4	4	4	3	4	3	4	3	4	5	4
198	1	6	3	4	3	3	2	4	3	2	5	4	3	4	2	4	4	4	2
199	1	5	4	4	4	2	2	5	3	4	4	5	3	3	3	5	5	4	3
200	1	1	2	3	3	3	4	4	3	4	4	4	3	4	3	5	3	4	3
201	1	4	4	3	2	2	3	4	5	4	4	4	5	4	3	4	3	3	5
202	2	2	4	2	2	1	4	3	4	4	5	4	5	3	4	4	4	4	4
203	2	1	2	3	3	2	4	4	4	4	2	4	4	4	4	5	4	1	4
204	2	4	4	5	3	3	4	4	3	4	4	4	3	5	3	4	3	4	4
205	1	2	4	5	4	4	4	4	4	5	4	4	4	4	4	4	4	4	4
206	1	2	4	4	4	4	4	4	4	4	4	4	5	5	4	4	4	4	4
207	2	3	4	1	3	3	3	3	3	4	4	4	3	3	3	4	3	3	5
208	2	2	3	3	2	4	4	4	1	3	5	4	1	4	5	4	1	4	4
209	1	2	4	4	4	3	4	4	5	4	4	4	5	4	3	3	5	4	4
210	1	4	4	3	2	2	4	2	5	4	4	5	3	5	5	1	5	3	4
211	2	5	4	3	4	2	4	4	3	4	4	4	3	4	4	5	3	4	4
212	2	2	4	2	3	2	4	4	5	4	4	4	5	5	4	1	5	4	4
213	1	5	3	5	3	2	1	4	4	4	4	4	4	4	3	4	4	4	4
214	2	2	2	2	4	2	1	4	4	4	4	4	4	3	3	5	4	5	4
215	2	1	4	2	3	1	4	2	5	4	4	2	3	3	4	3	5	4	4
216	2	2	4	3	3	1	4	4	5	5	4	4	3	4	4	4	5	4	5
217	1	5	4	2	2	4	4	4	4	4	3	4	5	3	4	4	4	2	4
218	1	5	4	1	2	4	4	4	4	4	1	4	4	4	3	4	4	4	4
219	1	3	4	4	2	3	4	3	4	2	4	4	4	3	3	5	4	4	4
220	1	4	2	4	4	4	1	4	4	5	4	4	5	4	3	4	4	4	4
221	2	3	4	4	2	1	1	4	4	4	4	1	4	1	4	4	4	2	4
222	1	5	4	2	4	4	4	4	1	4	4	4	3	3	5	4	3	4	3
223	1	2	4	4	5	4	4	4	5	5	4	4	5	4	3	5	5	3	5
224	1	2	3	3	4	2	4	4	4	4	4	4	4	4	3	5	4	4	4
225	2	2	2	4	2	4	4	3	2	4	4	4	3	3	3	4	3	4	2
226	2	2	5	4	4	4	4	4	4	5	3	4	4	3	3	4	2	2	4
227	1	2	4	5	5	3	4	4	4	4	4	4	4	4	4	2	4	4	4
228	1	3	4	3	3	1	4	3	3	4	4	3	3	3	3	4	4	4	2
229	2	2	4	4	3	1	1	3	4	4	4	4	3	4	4	1	4	4	4
230	2	3	3	4	2	2	4	1	4	4	4	2	3	2	5	4	2	2	4
231	1	5	4	4	5	1	4	5	4	4	4	3	3	3	4	3	4	4	4
232	1	1	4	3	5	4	1	5	4	4	4	4	4	4	3	4	4	4	4
233	2	6	5	1	4	1	4	4	4	4	4	4	3	3	4	4	3	3	3
234	1	6	5	1	2	3	4	2	3	4	5	2	3	3	3	2	4	5	3
235	2	1	4	1	3	2	4	4	4	4	4	4	4	4	4	4	3	4	5
236	1	1	3	1	3	1	1	4	4	4	4	4	4	3	3	4	5	4	3
237	1	5	4	4	3	2	1	3	4	4	2	3	4	4	3	3	4	5	2
238	2	4	4	1	4	1	1	4	4	4	3	4	4	5	4	4	5	4	3
239	2	5	4	2	2	2	4	4	4	4	4	4	4	4	3	4	5	2	1
240	1	5	2	5	2	1	3	3	4	4	4	2	3	4	4	2	4	4	4
241	1	6	2	4	3	3	4	4	4	4	4	4	4	4	3	3	5	4	5
242	2	1	4	4	5	4	4	4	3	4	4	2	5	2	3	3	4	4	3
243	2	2	4	4	5	1	4	4	4	4	3	4	3	4	3	4	4	4	3
244	1	4	4	4	5	1	4	5	4	4	1	4	4	4	4	3	4	4	3
245	2	5	4	4	5	4	4	3	4	4	4	4	4	4	3	1	4	4	4
246	1	5	4	1	3	2	2	4	4	5	4	4	3	4	5	4	4	4	4
247	1	3	5	4	3	1	4	4	4	3	4	4	3	4	3	4	4	4	4
248	1	1	4	2	2	4	1	2	5	4	4	4	5	3	4	4	5	4	3
249	1	4	2	2	4	2	2	2	4	5	4	4	3	3	3	4	4	3	4
250	1	2	4	4	3	3	4	4	4	3	4	3	4	4	4	3	4	4	4
251	2	2	4	2	3	1	1	4	3	4	4	4	4	3	4	4	3	4	4
252	1	1	2	2	4	3	1	5	5	3	5	4	3	4	4	4	4	4	4
253	2	3	5	1	4	4	2	4	4	4	4	3	4	4	4	3	4	4	4
254	1	2	4	1	3	3	1	4	5	4	5	4	3	4	5	4	4	4	5
255	2	5	2	1	3	1	3	5	4	4	4	4	3	4	3	4	4	4	5
256	2	2	4	1	5	1	1	4	4	4	4	4	4	4	4	4	4	4	4
257	2	2	3	3	2	2	2	2	4	4	4	4	3	2	4	3	3	2	4
258	2	2	3	3	5	1	1	4	3	4	4	4	3	4	5	1	4	4	4
259	1	2	4	1	4	3	1	4	4	4	4	4	4	4	3	4	4	5	4
260	1	6	4	1	2	2	1	4	5	5	4	1	3	4	4	4	4	3	4
261	1	2	4	3	5	3	2	3	4	4	3	4	4	4	3	4	4	4	4
262	2	6	4	1	2	2	3	2	4	4	4	2	3	4	4	3	4	4	4
263	1	2	2	3	2	4	4	4	3	4	4	4	4	5	3	4	4	3	5
264	1	6	3	4	5	3	4	4	3	4	4	4	3	4	5	4	4	4	4
265	2	5	2	4	3	1	3	4	4	2	4	4	4	4	4	3	5	3	4
266	1	2	4	1	3	2	4	5	4	4	4	4	4	4	4	4	4	4	4
267	1	2	3	1	3	4	1	4	4	4	4	4	3	4	3	2	4	5	4
268	1	4	4	3	3	2	4	4	5	4	4	4	3	4	5	3	4	4	4
269	1	2	4	2	2	3	3	4	5	4	4	4	3	3	4	4	4	4	5
Remarks	1= male, 2= female	1=19 years old and below, 2=20-30 years old, 3=31-40 years old, 4=41-50 years old, 5=51-60 years old, 6=61 years old or above	1= junior high school and below, 2= senior high school, 3= junior college, 4= undergraduate, 5= master and above	1=2 years or less, 2=3-5 years, 3=6-10 years, 4=10-20 years, 5=20 years or more	1= never, 2=1-2 times, 3=3-4 times, 4=5-6 times, 5= more than 6 times	1=30min and below, 2=1h, 3=1.5h, 4=2h and above	1= exercise in the morning, 2= exercise at noon, 3= exercise in the afternoon, 4= exercise at night
